# Supplementary material for: Effect of various anticoagulants on the bioanalysis of drugs in rat blood: implication for pharmacokinetic studies of anticancer drugs
Source: Springerplus. 2016 Dec 20;5(1):2102. doi: 10.1186/s40064-016-3770-4 (PMC5174014; doi:10.1186/s40064-016-3770-4)
Supplement: Supplementary file 1 — Additional file 1. Raw data showing concentration observed for each drug in each animal following collection in EDTA, heparin, TSC and plain tubes. [file 40064_2016_3770_MOESM1_ESM.xlsx]

## Sheet: individual drug conc.
	RESULT OF IMATINIB KINETICS			50mg/kg														RESULT OF ERLOTINIB KINETICS				25mg/kg
	CONC. (µg/ml)																	CONC. (µg/ml)
ANIMAL NO.	Heparin	EDTA	TSC	Plain	Mean	SD	CoV										ANIMAL NO.	Heparin	EDTA	TSC	Plain	Mean	SD	CoV
1	0.288272	0.387095	0.301288	0.379519	0.339043	0.0514795	15.1837										1	0	1.84553	3.04425	0	1.22244	1.49398	122.213
2	13.3485	14.8992	20.5856	10.8364	14.9174	4.13299	27.7058										2	0.498649	0.50063	0.727022	0.629525	0.588957	0.110551	18.7707
3	5.01791	6.56387	6.11232	5.47214	5.79156	0.683111	11.7949										3	0.355886	0.374317	2.13874	1.4412	1.07753	0.870574	80.7931
4	3.40521	4.86805	7.78046	5.05798	5.27793	1.82447	34.568										4	1.74623	1.57219	2.34748	1.77073	1.85916	0.337333	18.1444
5	7.40128	10.3913	4.63549	12.5165	8.73614	3.44615	39.447										5	0.426968	0.43123	0.584859	0.456445	0.474875	0.0744674	15.6815
6	4.98519	3.3895	4.78679	4.43351	4.39875	0.710464	16.1515										6	2.04827	2.68914	2.99466	2.43003	2.54052	0.401185	15.7914
Mean	5.74105	6.74983	7.36699	6.44934													MEAN	0.846001	1.23551	1.97283	1.12132
SD	4.40255	5.19661	6.93568	4.46886													SD	0.83762	0.951534	1.0806	0.914117
SE	1.79733	2.12151	2.83148	1.8244													SE	0.341957	0.388462	0.441152	0.373187
	RESULT OF 6- MP KINETICS			20mg/kg														RESULT OF VORICONAZOLE KINETICS				6 mg/kg
	CONC. (µg/ml)																	CONC. (µg/ml)
ANIMAL NO.	Heparin	EDTA	TSC	Plain	Mean	SD	CoV										ANIMAL NO.	Heparin	EDTA	TSC	Plain	Mean	SD	CoV
1	0.495382	0.248313	0.337991	0.619563	0.425312	0.164921	38.7764										1	3.47037	3.32417	2.99015	3.74791	3.38315	0.315479	9.32502
2	0.154759	0.118103	0.141839	0.158157	0.143214	0.0181569	12.6781										2	1.77448	1.99926	1.66301	2.0039	1.86016	0.169527	9.11356
3	0.465665	0.310427	0.298177	0.777049	0.46283	0.222919	48.1645										3	1.26454	1.31525	1.13858	1.23704	1.23885	0.0742821	5.99603
4	0.381107	0.382591	0.395655	0.405178	0.391133	0.0114191	2.91949										4	3.07264	3.46814	3.32918	3.84005	3.4275	0.320128	9.33997
5	0.259607	0.114179	0.24348	0.194956	0.203055	0.0653115	32.1644										5	1.83151	1.77763	1.79231	1.78804	1.79737	0.0235766	1.31173
6	0.0725942	0.0786237	0.14538	0.358329	0.163732	0.133859	81.7548										6	1.73955	2.03864	1.92755	2.02879	1.93363	0.138789	7.17763
Mean	0.304852	0.208706	0.26042	0.418872													Mean	2.19218	2.32052	2.14013	2.44096
SD	0.17117	0.123465	0.103261	0.241052													SD	0.86936	0.87319	0.84063	1.08648
SE	0.0698799	0.0504042	0.0421561	0.0984093													SE	0.354915	0.356478	0.343186	0.443554
	RESULT OF MEROPENAM KINETICS				60mg/kg													RESULT OF PEMETREXED KINETICS				50mg/kg
	CONC. (µg/ml)																	CONC. (µg/ml)
ANIMAL NO.	Heparin	EDTA	TSC	Plain	Mean	SD	CoV										ANIMAL NO.	Heparin	EDTA	TSC	Plain	Mean	SD	CoV
1	0.333829	0.414204	0.486179	0.443972	0.419546	0.0643233	15.3316										1	5.59935	6.91337	5.80809	6.0437	6.09113	0.577431	9.47987
2	0.387093	0.630768	0.55454	0.552413	0.531203	0.102754	19.3436										2	4.62579	5.87967	5.61996	5.37177	5.3743	0.540377	10.0548
3	0.270891	0.394429	0.390708	0.34074	0.349192	0.0576555	16.5111										3	3.36538	3.88297	3.62062	4.22131	3.77257	0.366264	9.70859
4	0.60876	0.732299	0.662875	0.752073	0.689002	0.065762	9.54453										4	7.7459	9.10668	6.8765	10.6862	8.60382	1.66422	19.3428
5	0.27812	0.490219	0.472677	0.532426	0.443361	0.112978	25.4822										5	9.65795	5.72968	8.2883	11.2565	8.73311	2.34104	26.8064
6	0.33468	0.471508	0.378057	0.441208	0.406363	0.0616379	15.1682										6	19.7336	22.9936	18.4582	24.7236	21.4772	2.88637	13.4392
Mean	0.368896	0.522238	0.490839	0.510472													Mean	8.45466	9.08433	8.11194	10.3838
SD	0.124989	0.132295	0.106538	0.140457													SD	5.96454	7.0251	5.297	7.59494
SE	0.0510267	0.0540091	0.043494	0.0573414													SE	2.43501	2.86798	2.16249	3.10062
